# Supplementary material for: An observational cohort study evaluating adalimumab concentrations for predicting non-recapture of biochemical response after dose escalation in patients with Crohn’s disease experiencing secondary loss of response
Source: J Can Assoc Gastroenterol. 2026 Feb 18;9(3):153–61. doi: 10.1093/jcag/gwag002 (PMC13232514; doi:10.1093/jcag/gwag002)
Supplement: gwag002_Supplementary_Data [file gwag002_supplementary_data.zip]

Archive with 3 entries (3 files):
- ICMJE Forms.pdf
- PRADA manuscript Supplementary material revised 10Dec2025 clean.docx
- STROBE_checklist_cohort PRADA.pdf
